# Supplementary material for: Auranofin Ameliorates Gouty Inflammation by Suppressing NLRP3 Activation and Neutrophil Migration via the IL-33/ST2–CXCL1 Axis
Source: Cells. 2025 Oct 2;14(19):1541. doi: 10.3390/cells14191541 (PMC12523252; doi:10.3390/cells14191541)
Supplement: Supplementary file 1 [file cells-14-01541-s001.zip]

Archive with 1 entries (1 files):
- cells-3894323-supplementary.pdf
